# Supplementary material for: Patterns of Lateral Lymph Node Involvement by Neck Level in cNIb Differentiated Thyroid Carcinoma: A Systematic Review and Meta-Analysis
Source: Diagnostics (Basel). 2025 Oct 16;15(20):2613. doi: 10.3390/diagnostics15202613 (PMC12563162; doi:10.3390/diagnostics15202613)
Supplement: Supplementary file 1 [file diagnostics-15-02613-s001.zip]

Archive with 1 entries (1 files):
- diagnostics-3916185-supplementary.pdf
